# Supplementary material for: More Adult Women than Men at High Cardiometabolic Risk Reported Worse Lifestyles and Self-Reported Health Status in the COVID-19 Lockdown
Source: Nutrients. 2024 Jun 24;16(13):2000. doi: 10.3390/nu16132000 (PMC11243243; doi:10.3390/nu16132000)
Supplement: Supplementary file 1 [file nutrients-16-02000-s001.zip]

Archive with 1 entries (1 files):
- nutrients-3072845-supplementary.pdf
